# Supplementary material for: Hypernasality associated with basal ganglia dysfunction: evidence from Parkinson’s disease and Huntington’s disease
Source: PeerJ. 2016 Sep 29;4:e2530. doi: 10.7717/peerj.2530 (PMC5047145; doi:10.7717/peerj.2530)
Supplement: Supplemental Information 2 [file peerj-04-2530-s002.zip]

Archive with 3 entries (2 files):
- hypernasality-master/
- hypernasality-master/README.md
- hypernasality-master/nasality.m
