# Supplementary material for: Hypernasality associated with basal ganglia dysfunction: evidence from Parkinson’s disease and Huntington’s disease
Source: PeerJ. 2016 Sep 29;4:e2530. doi: 10.7717/peerj.2530 (PMC5047145; doi:10.7717/peerj.2530)
Supplement: Supplemental Information 2 [file peerj-04-2530-s002.zip › hypernasality-master/README.md]

# Hypernasality
	1/3 octave spectra analysis of sustained phonation

# Example
	Nasality is described using the parameters Fn_mean, Fn_std and Fn_trend. These parameters are 
	evaluated by the function 'nasality.m' which is designed for prolonged vowels /i/ and may be 
	called as:

			[x,Fs]=audioread('prolonged_vowel_i.wav');
			[Fn_mean, Fn_std, Fn_trend]=nasality(x,Fs)

# Dependencies

	Matlab:

			Signalprocessing Toolbox
			Statistics and Machine Learning Toolbox

	This algorithm is based on 1/3 the octave filter bank designed by Christophe Couvreur.
	Avalilable at: https://www.mathworks.com/matlabcentral/fileexchange/69-octave/content/octave/oct3bank.m
